# Supplementary material for: Exploring Maternal Socio-Demographic Factors Shaping Children’s Dietary Patterns in Brazil: Results from the 2019 National Health Survey
Source: Int J Environ Res Public Health. 2024 Jul 29;21(8):992. doi: 10.3390/ijerph21080992 (PMC11353673; doi:10.3390/ijerph21080992)
Supplement: Supplementary file 1 [file ijerph-21-00992-s001.zip]

Archive with 1 entries (1 files):
- ijerph-3052807-supplementary.pdf
